# Supplementary material for: Establishment of an In Vitro Model to Study Viral Infections of the Fish Intestinal Epithelium
Source: Cells. 2023 Jun 1;12(11):1531. doi: 10.3390/cells12111531 (PMC10252704; doi:10.3390/cells12111531)
Supplement: Supplementary file 1 [file cells-12-01531-s001.zip]

Archive with 3 entries (3 files):
- cells-2371528-supplementary/Figure S1.pdf
- cells-2371528-supplementary/Figure S2.pdf
- cells-2371528-supplementary/Table S1.pdf
